# Supplementary material for: GM-CSF-dependent CD301b+ mouse lung dendritic cells confer tolerance to inhaled allergens
Source: Nat Commun. 2025 Sep 29;16:8547. doi: 10.1038/s41467-025-63547-3 (PMC12480895; doi:10.1038/s41467-025-63547-3)
Supplement: Supplementary file 3 — Supplementary Data 1 [file 41467_2025_63547_MOESM3_ESM.txt]

#Seurat for Ly6C DC
#Seurat analysis of lung Ly6C DC with Total-Seq Ab to Ly6C

library(cowplot)
library(Seurat)
library(dplyr)
library(Matrix)
library(methods)
library(viridis)
# library(DoubletFinder)
library(gridExtra)
library(ggplot2)

set.seed(123)
################################################################################
################################################################################
#set directory
path <- paste0("raw data path")

#set output directory
path_out <- paste0("output path")

################################################################################
################################################################################
# Initialize the Seurat object with the raw (non-normalized data)
# Keep all features expressed in >= 10 cells
# Keep all cells with at least 200 detected features

slist <- c("Lung_DC_00h", "Lung_DC_06h", "Lung_DC_18h")

#read h5 files in loops
tmp <- Read10X_h5(filename = paste0(path, slist[1],"/",
                  "outs/filtered_feature_bc_matrix.h5"))
sc <- CreateSeuratObject(counts = tmp$`Gene Expression`, min.cells = 0,
                         min.features = 0, project = slist[1])

for (i in 2:length(slist)){ #start at 2
  tmp <- Read10X_h5(filename = paste0(path, slist[i],"/",
                    "outs/filtered_feature_bc_matrix.h5"))
  tmp <- CreateSeuratObject(counts = tmp$`Gene Expression`, min.cells = 0,
                            min.features = 0, project = slist[i])
  sc <- merge(x = sc, y = tmp, project = slist[i])
  print(dim(sc))
}
save(sc, file = paste0(path_out, "sc.init.RData"))

#check if all samples are loaded
print(unique(sc@meta.data$orig.ident))

################################################################################

#read h5 files in loops
tmp <- Read10X_h5(filename = paste0(path, slist[1],"/",
                                    "outs/filtered_feature_bc_matrix.h5"))
sc.prot <- CreateSeuratObject(counts = tmp$`Antibody Capture`, min.cells = 0,
                         min.features = 0, project = slist[1],
                         assay = "ADT")

for (i in 2:length(slist)){ #start at 2
  tmp <- Read10X_h5(filename = paste0(path, slist[i],"/",
                                      "outs/filtered_feature_bc_matrix.h5"))
  tmp <- CreateSeuratObject(counts = tmp$`Antibody Capture`, min.cells = 0,
                            min.features = 0, project = slist[i],
                            assay = "ADT")
  sc.prot <- merge(x = sc.prot, y = tmp, project = slist[i])
  print(dim(sc.prot))
}

save(sc.prot, file = paste0(path_out, "sc.prot.RData"))

#Add antibody information
dim(sc.prot)
head(colnames(sc.prot@assays$ADT@counts))
dimnames(sc.prot)[[1]] #make sure this had the markers

sc[["ADT"]] <- CreateAssayObject(counts = sc.prot@assays$ADT@counts)
sc <- NormalizeData(sc, assay = "ADT", normalization.method = "CLR")
sc <- ScaleData(sc, assay = "ADT")
plot(density(sc@assays$ADT@data))


#save
save(sc, file = paste0(path_out, "sc.load.RData"))

#downsample for testing
sc.downsample <- subset(sc, downsample = 100)
save(sc.downsample, file = paste0(path_out, "sc.load.downsample.RData"))

################################################################################
#load
load(paste0(path_out, "sc.load.RData"))
sc@meta.data$orig.ident <- factor(sc@meta.data$orig.ident,
                                  levels = c("Lung_DC_0h",
                                             "Lung_DC_6h",
                                             "Lung_DC_18h"))

################################################################################
################################################################################
#### Basic QC and selecting cells for further analysis #########################
################################################################################

#nGene and nUMI are automatically calculated for every object by Seurat.
#For non-UMI data, nUMI represents the sum of the non-normalized values within a cell
# We calculate the percentage of mitochondrial genes here and
#store it in percent.mito using the AddMetaData.
#The % of UMI mapping to MT-genes is a common scRNA-seq QC metric.
mito.genes <- grep("^mt-", rownames(sc@assays$RNA), value = T) #"^mt-" for mouse in-house
percent.mito <- colSums(as.matrix(sc@assays$RNA@data[mito.genes, ]))/
  colSums(as.matrix(sc@assays$RNA@data))
percent.mito <- as.data.frame(percent.mito)
percent.mito$geno <- sc@meta.data$geno


#capitalizing function (needed for mouse)
simpleCap <- function(x) { s <- tolower(x)
s <- strsplit(s, " ")[[1]]
paste(toupper(substring(s, 1,1)), substring(s,2), sep="", collapse="")
}

#cell cycle genes
cc.genes <- read.delim(paste0(path_out,"cc.gene_list.txt"), header = F)
cc.genes <- as.character(cc.genes$V1)
cc.genes <- paste(cc.genes,collapse=", ") #needed for mouse
cc.genes <- simpleCap(cc.genes) #needed for mouse
cc.genes <- unlist(as.vector(as.list(strsplit(cc.genes, ",")))) #needed for mouse
cc.genes.index <- match(cc.genes, rownames(sc@assays$RNA))
idx <- which(is.na(cc.genes.index))
cc.genes.index <- cc.genes.index[-idx]
cc.genes <- cc.genes[-idx]
percent.cycling <- colSums(as.matrix(sc@assays$RNA[cc.genes.index, ]))/
  colSums(as.matrix(sc@assays$RNA@data))
percent.cycling <- as.data.frame(percent.cycling)
percent.cycling$geno <- sc@meta.data$geno


#plot ggplot density overlays
ggplot(percent.mito, aes(percent.mito, color = sc@meta.data$orig.ident))+
  geom_density()+
  theme_bw()+
  ggsave(filename = paste0(path_out, "percent.mito_by_ident", ".pdf"),
         device = "pdf")

#AddMetaData adds columns to object@data.info, and is a great place to stash QC stats
sc <- AddMetaData(sc, percent.mito$percent.mito, "percent.mito")
sc <- AddMetaData(sc, percent.cycling$percent.cycling, "percent.cycling")

#save
save(sc, file = paste0(path_out, "sc.init.RData"))

#downsample for testing
sc.downsample <- subset(sc, downsample = 100)
save(sc.downsample, file = paste0(path_out, "sc.init.downsample.RData"))

#data stored here
sc@meta.data$percent.mito
df_characteristics <- as.data.frame(as.matrix(sc@meta.data))
save(df_characteristics, file = paste0(path_out,"df_characteristics.Rdata"))

pdf(file = paste0(path_out,"sc-count_overview.pdf"), width = 7, height = 7)
VlnPlot(sc, ncol = 2, pt.size = 0.25,features =
          c("nCount_RNA", "nFeature_RNA", "percent.mito", "percent.cycling"))
graphics.off()

#GenePlot is typically used to visualize gene-gene relationships,
#but can be used for anything calculated by the object,
#i.e. columns in object@data.info, PC scores etc.
#Since there is a rare subset of cells with an outlier level
#of high mitochondrial percentage, and also low UMI content,
#we filter these as well
pdf(file = paste0(path_out,"sc-genes+mito_overview.pdf"), width = 9, height = 9)
par(mfrow = c(2, 2))
p1 <- FeatureScatter(sc, "nCount_RNA", "nFeature_RNA", pt.size = 0.5)
p2 <- FeatureScatter(sc, "nCount_RNA", "percent.mito", pt.size = 0.5)
p3 <- FeatureScatter(sc, "nCount_RNA", "percent.cycling", pt.size = 0.5)
p4 <- FeatureScatter(sc, "percent.mito", "percent.cycling", pt.size = 0.5)
plot_grid(p1, p2, p3, p4)
graphics.off()


#We filter out cells that have unique gene counts over X number
#Note that high and low can be used to define a 'gate',
#and can filter cells not only based on nFeature but on anything
sc <- SubsetData(sc, subset.name = "nFeature_RNA", high.threshold = 6000)
sc <- SubsetData(sc, subset.name = "nFeature_RNA", low.threshold = 1000)
sc <- SubsetData(sc, subset.name = "nCount_RNA", high.threshold = 50000)
sc <- SubsetData(sc, subset.name = "nCount_RNA", low.threshold = 250)
sc <- SubsetData(sc, subset.name = "percent.mito", high.threshold = 0.075)
sc <- SubsetData(sc, subset.name = "percent.mito", low.threshold = 0.005)
sc <- SubsetData(sc, subset.name = "percent.cycling", high.threshold = 0.08)
sc <- SubsetData(sc, subset.name = "percent.cycling", low.threshold = 0.02)


pdf(file = paste0(path_out,"sc-genes+mito_overview(aftersubset).pdf"), 
    width = 7, height = 7)
par(mfrow = c(2, 2))
p1 <- FeatureScatter(sc, "nCount_RNA", "nFeature_RNA", pt.size = 0.5)
p2 <- FeatureScatter(sc, "nCount_RNA", "percent.mito", pt.size = 0.5)
p3 <- FeatureScatter(sc, "nCount_RNA", "percent.cycling", pt.size = 0.5)
p4 <- FeatureScatter(sc, "percent.mito", "percent.cycling", pt.size = 0.5)
plot_grid(p1, p2, p3, p4)
graphics.off()
rm(p1, p2, p3, p4)
################################################################################
#Normalize and scale data

#Normalize data
sc <- NormalizeData(sc)

#Scale data
sc <- ScaleData(sc,
                vars.to.regress = c("nFeature_RNA", "percent.mito", 
                                    "percent.cycling"), display.progress = T)

################################################################################
# do PCA with cell cycle gene
cc.pca <- RunPCA(sc, features = cc.genes, do.print = TRUE,
                 pcs.print = 1:5, genes.print = 5)
cc.pc.score <- cc.pca@reductions$pca@cell.embeddings
names(cc.pc.score) <- names(percent.cycling) #give cc.pc.score the same names

sc <- AddMetaData(sc, cc.pc.score[,1], "cc.pc.score") #add cc.pc.score (above)

pdf(file = paste0(path_out,"cc.genes - PCA-plot.pdf"), width = 7, height = 7)
DimPlot(cc.pca, dims = c(1, 2))
graphics.off()

pdf(file = paste0(path_out,"cc.genes - PCA-heatmaps.pdf"), 
    width = 7, height = 10)
DimHeatmap(cc.pca, dims = c(1:5), nfeatures = 30, reduction = "pca",
          balanced = TRUE)
graphics.off()

pdf(file = paste0(path_out,"cc.genes - PCA-elbow.pdf"), width = 7, height = 7)
ElbowPlot(cc.pca)
graphics.off()

################################################################################
#find variable genes (as feature)

sc <- FindVariableFeatures(sc, mean.function = ExpMean,
                        dispersion.function = LogVMR,
                        x.low.cutoff = 0.1, x.high.cutoff = 8, y.cutoff = 1,
                        nfeatures = 1000)

pdf(file = paste0(path_out,"mean-var_plot.pdf"), width = 7, height = 7)
VariableFeaturePlot(sc)
graphics.off()

################################################################################
################################################################################
#Run dimensionality reduction
sc <- RunPCA(sc, do.print = TRUE, pcs.print = 1:5, genes.print = 5)
sc <- RunUMAP(sc, reduction.use = "pca", dims = 1:30)

#save
save(sc, file = paste0(path_out, "sc.afterDimRed.RData"))

#downsample + save
sc.downsample <- subset(sc, downsample = 100)
save(sc.downsample, file = paste0(path_out, "sc.downsample.afterDimRed.RData"))

################################################################################
################################################################################
load(paste0(path_out, "sc.afterDimRed.RData"))

sc@meta.data$new.ident <- gsub("Lung_DC_", "", sc@meta.data$orig.ident)
sc@meta.data$dev.time <- as.numeric(gsub("h", "", sc@meta.data$new.ident))

Idents(sc) <- sc@meta.data$new.ident

################################################################################
#plot PCA

pdf(file = paste0(path_out,"PCA-plot.pdf"), width = 7, height = 7)
DimPlot(sc, dims = c(1, 2), reduction = "pca")
graphics.off()

pdf(file = paste0(path_out,"PCA-heatmaps.pdf"), width = 7, height = 10)
DimHeatmap(sc, dims = c(1:5), nfeatures = 30, reduction = "pca",
           balanced = TRUE)
graphics.off()

pdf(file = paste0(path_out,"PCA-elbow.pdf"), width = 7, height = 7)
ElbowPlot(sc, reduction = "pca")
graphics.off()

################################################################################
#plot UMAP
pdf(file = paste0(path_out,"UMAP-plot.pdf"), width = 7, height = 7)
DimPlot(sc, dims = c(1, 2), reduction = "umap")+
  scale_color_viridis(discrete = T)
graphics.off()

#plot UMAP orig.ident
pdf(file = paste0(path_out,"UMAP-plot_ident.pdf"), width = 7, height = 4)
DimPlot(sc, dims = c(1, 2), reduction = "umap", split.by = "dev.time")+
  coord_fixed()+
  scale_color_viridis(discrete = T)+
graphics.off()

#check different genes
rownames(sc)[grep("Tlr", rownames(sc))]
goi <- readxl::read_excel(path = paste0(path_out,
                                        "scRNASeq expressiongeneSet 2020 01 20.xlsx"),
                          sheet = 1)
goi <- goi$geneSYN
goi_notAvailable <- subset(goi, !(goi %in% rownames(sc)))
goi.idx <- goi %in% rownames(sc) #make sure rownames exist, but cannot do with TotalA
goi <- goi[goi.idx]
goi_add <- rownames(sc@assays$ADT@data)
goi <- c(goi, goi_add)
print(goi)

#loop through goi
for (i in seq_along(goi)) {
FeaturePlot(object = sc, features = goi[i], #cols = viridis(10),
            reduction = "umap",pt.size = 1)+
  scale_color_viridis(option = "B")
            ggsave(filename = paste0(path_out,"UMAP-FeaturePlot-",goi[i],".pdf"),
                                     device = "pdf", scale = 1, dpi = 300)
graphics.off()
            #dev.off()
}

#loop through goi
for (i in seq_along(goi)) {
  FeaturePlot(object = sc, features = goi[i], cols = c("lightgrey", "red"),
              reduction = "umap",pt.size = 1)+
  ggsave(filename = paste0(path_out,"UMAP-FeaturePlot-GreyRed_",goi[i],".pdf"),
         device = "pdf", scale = 1, dpi = 300)
  graphics.off()
  #dev.off()
}

#loop through goi HEX
for (i in seq_along(goi)) {
  tmp <- FeaturePlot(object = sc, features = goi[i],
                     reduction = "umap",pt.size = 1)
    tmp$layers[[1]] <- NULL
    ggplot(data = tmp$data, aes(tmp$data$UMAP_1, tmp$data$UMAP_2))+
    stat_summary_hex(aes(z = tmp$data[,4]), bins = 75)+
    scale_fill_viridis(option = "B")+
    xlab("UMAP_1")+
    ylab("UMAP_2")+
    theme_classic()+
    ggsave(filename = paste0(path_out,"UMAP_hex-FeaturePlot-",goi[i],".pdf"),
           device = "pdf", scale = 1, dpi = 300)
  graphics.off()
  #dev.off()
}

#FeatureScatter
FeatureScatter(sc, "adt_CD11b-TotalA", "adt_Ly6C-TotalA")
ggsave(filename = paste0(path_out,"FeatureScatter-","TotalA",".pdf"),
       device = "pdf", scale = 1, dpi = 300)


#characteristic non-gene Features
pdf(file = paste0(path_out,"FeaturePlot-character.pdf"), width = 7, height = 7)
FeaturePlot(object = sc, features = c("nCount_RNA", "nFeature_RNA","percent.mito",
                                           "percent.cycling"),
            cols = c("lightgrey", "red"),pt.size = 1)
graphics.off()


################################################################################
################################################################################
#Find Clusters
sc <- FindNeighbors(sc, k.param = 50)
sc <- FindClusters(sc, resolution = 0.75)
sc <- FindClusters(sc, resolution = 0.5)
sc <- FindClusters(sc, resolution = 0.25)

#save
save(sc, file = paste0(path_out, "sc.afterClus.RData"))

#downsample + save
sc.downsample <- subset(sc, downsample = 100)
save(sc.downsample, file = paste0(path_out, "sc.downsample.afterClus.RData"))

################################################################################
load(paste0(path_out, "sc.afterClus.RData"))

clusters <- grep("snn_res", colnames(sc@meta.data))
clusters <- colnames(sc@meta.data)[clusters]


#UMAP plot of clusters
for (i in 1:length(clusters)){
  DimPlot(object = sc, group.by = clusters[i], reduction = "umap",
          pt.size = 0.5, label = T, label.size = 10)+
    coord_fixed()+
    scale_color_viridis(discrete = T)
  ggsave(filename = paste0(path_out,"umap_",clusters[i],".pdf"), 
         width = 7, height = 7)
}

for (i in 1:length(clusters)){
  DimPlot(object = sc, group.by = clusters[i], reduction = "umap",
          pt.size = 0.5, label = T, label.size = 10, split.by = clusters[i])+
    coord_fixed()+
    scale_color_viridis(discrete = T)
  ggsave(filename = paste0(path_out,"split_","umap_",clusters[i],".pdf"),
         width = 7, height = 3)
}


# make count and proportion tables
for (i in 1:length(clusters)){
  x <- table(sc@meta.data[,colnames(sc@meta.data) %in% clusters[i]])
  y <- prop.table(x)
  write.csv(x, file = paste0(path_out,"count_table_", clusters[i],".csv"),
            row.names = T)
  write.csv(y, file = paste0(path_out,"prop_table_", clusters[i],".csv"),
            row.names = T)
}

#set idents
Idents(sc) <- sc@meta.data$RNA_snn_res.0.5

#All markers
all.markers <- FindAllMarkers(sc)
write.csv(all.markers, file = paste0(path_out, "all.markers.csv"))


################################################################################
################################################################################
### Find genes in clusters

# #Find markers conserved across conditions in clusters
# markers.to.plot <- data.frame(matrix(ncol = 13, nrow = 0))
# for (i in 1:length(unique(sc@meta.data$RNA_snn_res.0.5))){
# tmp <- FindConservedMarkers(sc, ident.1 = i, 
#                                   grouping.var = "geno", print.bar = FALSE)
# tmp <- head(markers_1, n=5)
# tmp$cluster <- i
# colnames(markers.to.plot) <- colnames(tmp)
# markers.to.plot <- rbind(markers.to.plot, tmp)
# }
# conserved.markers <- unique(rownames(markers.to.plot))

### loop through clusters 
clusters <- grep("snn_res", colnames(sc@meta.data))
clusters <- colnames(sc@meta.data)[clusters]

for (i in 1:length(clusters)){
  #find markers differentiating clusters
  Idents(sc) <- factor(sc@meta.data[,colnames(sc@meta.data) %in% clusters[i]])
  all.markers <- FindAllMarkers(sc)
  top.markers <- all.markers %>% group_by(cluster) %>% 
    top_n(n = -3, wt = p_val_adj) %>%
    top_n(n = 3, wt = avg_diff)
  save(top.markers, file = paste0(path_out, "top.markers", clusters[i], 
                                  ".RData"))
  
  #average clusters
  cluster.averages <- AverageExpression(object = sc, return.seurat = T)

  #Plot
  p <- DotPlot(sc, features = unique(top.markers$gene), cols = c("black", "red"), 
               group.by = clusters[i])
  p+theme(axis.text.x = element_text(angle = 90, hjust = 0, vjust = 0.3))
  ggsave(filename = paste0(path_out,"DotPlot_markers",clusters[i],".pdf"),
         width = 12, height = 7)
  
  #AVG heatmap for features
  DoHeatmap(object = cluster.averages, features = top.markers$gene, raster = F)
  ggsave(filename = paste0(path_out,"HeatMapAVG_markers",clusters[i],".pdf"),
         width = 10, height = 10)
}

#plot custom markers
goi <- c(rownames(sc@assays$ADT),"Itgam", "Ly6c2", "Ccr2", "Ccr7",
         "Csf1r", "Dpp4", "Flt3", "H2-Aa","H2-Eb1","Il1b","Itgax","Kmo","Tgfb1",
         "Zbtb46", "Batf3", "Itgae", "Xcr1", "Adgre1","Cd14","Cebpa","Mafb")
custom.markers <- rev(goi)

for (i in 1:length(clusters)){
  pdf(file = paste0(path_out,"DotPlot_markers_custom",clusters[i],"_HN.pdf"), 
      width = 8, height = 6)
  p <- DotPlot(sc, features = custom.markers, cols = c("black", "red"),
               group.by = clusters[i])
  p+theme(axis.text.x = element_text(angle = 90, hjust = 0, vjust = 0.3))
  graphics.off()  
}

#AVG heatmap for features
pdf(file = paste0(path_out,"HeatMapAVG_markers_custom.pdf"), width = 10, height = 10)
DoHeatmap(object = cluster.averages, features = goi, raster = F)
graphics.off()


#set new names
Idents(sc) <- sc@meta.data$RNA_snn_res.0.5
Idents(sc)

#save
save(sc, file = paste0(path_out, "sc.RData"))

#downsample + save
sc.downsample <- subset(sc, downsample = 100)
save(sc.downsample, file = paste0(path_out, "sc.downsample.RData"))

#sc <- StashIdent(object = sc, save.name = "CellType")
################################################################################
################################################################################
# Find genes differentiating Cluster 2 and rest
# Find genes differentiating Clusters 1/3/6

#surface proteins
surfProt <- readxl::read_xlsx(path = paste0("...CellSurfaceProteinAtlas/",
                                "CSPA_S2_file(surfaceProteins).xlsx"),
                  sheet = 2)
surfProt <- surfProt$`ENTREZ gene symbol`

#Set identities
Idents(sc)
Idents(sc) <- sc@meta.data$RNA_snn_res.0.5

### Cluster 2
clus_2 <- FindMarkers(sc, ident.1 = c(2), ident.2 = c(1,3,4,5,6,7,9))
write.csv(clus_2, file = paste0(path_out, "clus_2.csv"))
clus_2$gene <- rownames(clus_2)
clus_2 <- clus_2[clus_2$gene %in% surfProt,] #subset on surface proteins only
write.csv(clus_2, file = paste0(path_out, "clus_2_surfProt.csv"))
top.markers <- clus_2 %>% top_n(n = 10, wt = avg_logFC) %>%
                          top_n(n = -5, wt = p_val_adj)
goi <- top.markers$gene

#loop through goi
for (i in seq_along(goi)) {
  FeaturePlot(object = sc, features = goi[i], #cols = viridis(10),
              cols = c("lightgrey", "darkblue"), reduction = "umap",
              pt.size = 1)
  ggsave(filename = paste0(path_out,"clus_2_UMAP-FeaturePlot-",goi[i],".pdf"),
         device = "pdf", scale = 1, dpi = 300)
  graphics.off()
  #dev.off()
}


### Cluster 1/3/6
clus_1_3_6 <- FindMarkers(sc, ident.1 = c(1,3,6), ident.2 = c(2,4,5,7,9))
write.csv(clus_1_3_6, file = paste0(path_out, "clus_1_3_6.csv"))
clus_1_3_6$gene <- rownames(clus_1_3_6)
clus_1_3_6 <- clus_1_3_6[clus_1_3_6$gene %in% surfProt,] #subset on surface proteins only
write.csv(clus_1_3_6, file = paste0(path_out, "clus_1_3_6_surfProt.csv"))
top.markers <- clus_1_3_6 %>% top_n(n = 10, wt = avg_logFC) %>%
  top_n(n = -5, wt = p_val_adj)
goi <- top.markers$gene

#loop through goi
for (i in seq_along(goi)) {
  FeaturePlot(object = sc, features = goi[i], #cols = viridis(10),
              cols = c("lightgrey", "darkblue"), reduction = "umap",
              pt.size = 1)
  ggsave(filename = paste0(path_out,"clus_1_3_6_UMAP-FeaturePlot-",goi[i],".pdf"),
         device = "pdf", scale = 1, dpi = 300)
  graphics.off()
  #dev.off()
}

################################################################################
################################################################################
################################################################################
# extra analysis
# for Dot plots by cluster

#get ADT info
rownames(sc@assays$ADT@data)

#subset data by removing clusters 2,8 + more
paste("dim(sc) pre-subset: ",dim(sc))
# sc <- sc[,!(sc@meta.data$RNA_snn_res.0.75 %in% c(2,4,7,8,9))] #remove clusters
paste("dim(sc) post-subset: ",dim(sc))

library(scales)
show_col(hue_pal()(9))

#FeatureScatter plots

#adt
FeatureScatter(sc, "adt_CD11b-TotalA", "adt_Ly6C-TotalA",
               cols = c("black","orange", "red"))
ggsave(filename = paste0(path_out,"FeatureScatter-1","TotalA",".pdf"),
       device = "pdf", scale = 1, dpi = 300)

FeatureScatter(sc, "adt_CD11b-TotalA", "adt_Ly6C-TotalA")+
  scale_color_viridis(option = "D", discrete = T)
ggsave(filename = paste0(path_out,"FeatureScatter-1","TotalA","_viridis",".pdf"),
       device = "pdf", scale = 1, dpi = 300)
