# Supplementary material for: GM-CSF-dependent CD301b+ mouse lung dendritic cells confer tolerance to inhaled allergens
Source: Nat Commun. 2025 Sep 29;16:8547. doi: 10.1038/s41467-025-63547-3 (PMC12480895; doi:10.1038/s41467-025-63547-3)
Supplement: Supplementary file 5 — Supplementary Data 3 [file 41467_2025_63547_MOESM5_ESM.txt]

import numpy as np
import pandas as pd
import matplotlib.pyplot as pl
import scanpy as sc
import scvelo as scv

scv.settings.verbosity = 3
scv.settings.presenter_view = True
scv.set_figure_params('scvelo')


### read in loom file
cellIDs = pd.read_csv("cells_ids.6h.txt", sep="\t", header=None);
ldata = scv.read("CellRanger-Lung_DC_06h/velocyto/CellRanger-Lung_DC_06h.loom", cache=True);  ## velocyto run10x -m mm10_rmsk.gtf CellRanger-Lung_DC_06h genes.gtf
tmp1 = [bc.split(':')[1] for bc in ldata.obs.index.tolist()];
tmp2 = [bc[0:len(bc)-1] for bc in tmp1];
barcodes = [bc + '-1_2' for bc in tmp2];
ldata.obs.index = barcodes;
ldata = ldata[np.isin(ldata.obs.index,cellIDs[0])];
del tmp1,tmp2,barcodes;


### read in metadata
ldata_index = pd.DataFrame(ldata.obs.index);
ldata_index = ldata_index.rename(columns = {0:'CellID'});

seurat_umap = pd.read_csv("cells.umap.6h.txt", sep="\t", header=None);
seurat_umap.columns = ['CellID','umapX','umapY'];
seurat_umap_ordered = ldata_index.merge(seurat_umap, on="CellID");
seurat_umap_ordered = seurat_umap_ordered.iloc[:,1:];
ldata.obsm['X_umap'] = seurat_umap_ordered.values;

seurat_clusters = pd.read_csv("cells.clusters.6h.txt", sep="\t", header=None);
seurat_clusters.columns = ['CellID','srtClst'];
seurat_clusters_ordered = ldata_index.merge(seurat_clusters, on="CellID");
seurat_clusters_ordered = seurat_clusters_ordered.iloc[:,1:];
ldata.obs['seurat_clusters'] = seurat_clusters_ordered.values.astype(str);    # cluster names are integers, use as strings
ldata.obs['seurat_clusters'] = ldata.obs['seurat_clusters'].astype("category");

### make cluster colors match existing UMAP view
colorDict =  {
  '1':'#F8766D',
  '2':'#DE8C00',
  '3':'#B79F00',
  '4':'#7CAE00',
  '5':'#00BA38',
  '6':'#00C08B',
  '7':'#00BFC4',
  '8':'#00B4F0',
  '9':'#619CFF',
  '10':'#C77CFF',
  '11':'#F564E3',
  '12':'#FF64B0'
}

del seurat_umap,seurat_umap_ordered,seurat_clusters,seurat_clusters_ordered;


### check spliced/unspliced proportions
scv.pl.proportions(ldata, groupby='seurat_clusters', save='by_seurat_clusters.6h.png');

### run scVelo processing and make images (stochastic mode)
scv.pp.filter_and_normalize(ldata);
scv.pp.moments(ldata);
scv.tl.velocity(ldata, mode='stochastic');
scv.tl.velocity_graph(ldata,n_jobs=8);
scv.pl.velocity_embedding(ldata, basis='umap', color='seurat_clusters', arrow_length=6, arrow_size=2, save='embedding.6h.png', title='', dpi=200);
scv.pl.velocity_embedding_grid(ldata, basis='umap', color='seurat_clusters', save='embedding_grid.6h.png', scale=0.25, title='', dpi=200);
scv.pl.velocity_embedding_stream(ldata, basis='umap', color=['seurat_clusters'], save='embedding_stream.6h.png', title='', dpi=200);
scv.tl.velocity_confidence(ldata)
keys = 'velocity_length', 'velocity_confidence'
scv.pl.scatter(ldata, c=keys, cmap='coolwarm', perc=[5,95], save='speed_conf.6h.png', dpi=200);
df = ldata.obs.groupby('seurat_clusters')[keys].mean().T
df.style.background_gradient(cmap='coolwarm', axis=1)
scv.tl.velocity_pseudotime(ldata)
scv.pl.scatter(ldata, color='velocity_pseudotime', cmap='gnuplot', save='pseudotime.6h.png', dpi=200)
scv.tl.recover_dynamics(ldata,n_jobs=8)
scv.tl.latent_time(ldata)
scv.pl.scatter(ldata, color="latent_time", color_map="gnuplot", save='latent.6h.png', dpi=200);

### now with dynamical mode
scv.tl.velocity(ldata, mode='dynamical');
scv.tl.velocity_graph(ldata,n_jobs=8);
scv.pl.velocity_embedding(ldata, basis='umap', color='seurat_clusters', arrow_length=6, arrow_size=2, save='embedding-dyn.6h.png', title='', dpi=200);
scv.pl.velocity_embedding_grid(ldata, basis='umap', color='seurat_clusters', save='embedding_grid-dyn.6h.png', scale=0.25, title='', dpi=200);
scv.pl.velocity_embedding_stream(ldata, basis='umap', color=['seurat_clusters'], save='embedding_stream-dyn.6h.png', title='', dpi=200);
scv.tl.velocity_confidence(ldata)
keys = 'velocity_length', 'velocity_confidence'
scv.pl.scatter(ldata, c=keys, cmap='coolwarm', perc=[5,95], save='speed_conf-dyn.6h.png', dpi=200);
df = ldata.obs.groupby('seurat_clusters')[keys].mean().T
df.style.background_gradient(cmap='coolwarm', axis=1)
scv.tl.velocity_pseudotime(ldata)
scv.pl.scatter(ldata, color='velocity_pseudotime', cmap='gnuplot', save='pseudotime-dyn.6h.png', dpi=200)
