# Supplementary material for: GM-CSF-dependent CD301b+ mouse lung dendritic cells confer tolerance to inhaled allergens
Source: Nat Commun. 2025 Sep 29;16:8547. doi: 10.1038/s41467-025-63547-3 (PMC12480895; doi:10.1038/s41467-025-63547-3)
Supplement: Supplementary file 7 — Supplementary Data 5 [file 41467_2025_63547_MOESM7_ESM.txt]

import numpy as np
import pandas as pd
import matplotlib.pyplot as pl
import scanpy as sc
import scvelo as scv

scv.settings.verbosity = 3
scv.settings.presenter_view = True
scv.set_figure_params('scvelo')

cellIDs = pd.read_csv("cells_ids.all.txt", sep="\t", header=None);
loomdict = dict();

### read in then concatenate objects
objectname = 'ldata0h';
testData = scv.read("CellRanger-Lung_DC_00h/velocyto/CellRanger-Lung_DC_00h.loom", cache=True);  ## velocyto run10x -m mm10_rmsk.gtf CellRanger-Lung_DC_00h genes.gtf
tmp1 = [bc.split(':')[1] for bc in testData.obs.index.tolist()];
tmp2 = [bc[0:len(bc)-1] for bc in tmp1];
barcodes = [bc + '-1_1' for bc in tmp2];
testData.obs.index = barcodes;
testData = testData[np.isin(testData.obs.index,cellIDs[0])];
loomdict[objectname] = testData;
loomdict[objectname].var_names_make_unique();
del tmp1,tmp2,barcodes,objectname,testData;

objectname = 'ldata6h';
testData = scv.read("CellRanger-Lung_DC_06h/velocyto/CellRanger-Lung_DC_06h.loom", cache=True);  ## velocyto run10x -m mm10_rmsk.gtf CellRanger-Lung_DC_06h genes.gtf
tmp1 = [bc.split(':')[1] for bc in testData.obs.index.tolist()];
tmp2 = [bc[0:len(bc)-1] for bc in tmp1];
barcodes = [bc + '-1_2' for bc in tmp2];
testData.obs.index = barcodes;
testData = testData[np.isin(testData.obs.index,cellIDs[0])];
loomdict[objectname] = testData;
loomdict[objectname].var_names_make_unique();
del tmp1,tmp2,barcodes,objectname,testData;

objectname = 'ldata18h';
testData = scv.read("CellRanger-Lung_DC_18h/velocyto/CellRanger-Lung_DC_18h.loom", cache=True);  ## velocyto run10x -m mm10_rmsk.gtf CellRanger-Lung_DC_18h genes.gtf
tmp1 = [bc.split(':')[1] for bc in testData.obs.index.tolist()];
tmp2 = [bc[0:len(bc)-1] for bc in tmp1];
barcodes = [bc + '-1' for bc in tmp2];
testData.obs.index = barcodes;
testData = testData[np.isin(testData.obs.index,cellIDs[0])];
loomdict[objectname] = testData;
loomdict[objectname].var_names_make_unique();
del tmp1,tmp2,barcodes,objectname,testData;

ldataAll = loomdict['ldata0h'].concatenate([loomdict['ldata6h'],loomdict['ldata18h']]);
df = pd.DataFrame(ldataAll.obs.index.tolist());
df.to_csv('ids_in_combined_object.txt', header=True, sep='\t');
barcodes = [bc[0:len(bc)-2] for bc in ldataAll.obs.index.tolist()];  # remove trailing "-N"
df = pd.DataFrame(barcodes);
df.to_csv('ids_in_combined_object.stripped.txt', header=True, sep='\t');
ldataAll.obs.index = barcodes;
del df,barcodes;


### read in metadata
ldataAll_index = pd.DataFrame(ldataAll.obs.index);
ldataAll_index = ldataAll_index.rename(columns = {0:'CellID'});

seurat_umap = pd.read_csv("cells.umap.all.txt", sep="\t", header=None);
seurat_umap.columns = ['CellID','umapX','umapY'];
seurat_umap_ordered = ldataAll_index.merge(seurat_umap, on="CellID");
seurat_umap_ordered = seurat_umap_ordered.iloc[:,1:];
ldataAll.obsm['X_umap'] = seurat_umap_ordered.values;

seurat_clusters = pd.read_csv("cells.clusters.all.txt", sep="\t", header=None);
seurat_clusters.columns = ['CellID','srtClst'];
seurat_clusters_ordered = ldataAll_index.merge(seurat_clusters, on="CellID");
seurat_clusters_ordered = seurat_clusters_ordered.iloc[:,1:];
ldataAll.obs['seurat_clusters'] = seurat_clusters_ordered.values.astype(str);    # cluster names are integers, but use as strings
ldataAll.obs['seurat_clusters'] = ldataAll.obs['seurat_clusters'].astype("category");

anno_samples = pd.read_csv("cells.sample.all.txt", sep="\t", header=None);
anno_samples.columns = ['CellID','sample'];
anno_samples_ordered = ldataAll_index.merge(anno_samples, on="CellID");
anno_samples_ordered = anno_samples_ordered.iloc[:,1:];
ldataAll.obs['sample'] = anno_samples_ordered.values
ldataAll.obs['sample'] = ldataAll.obs['sample'].astype("category");


### make cluster colors match existing UMAP view
colorDict =  {
  '1':'#F8766D',
  '2':'#DE8C00',
  '3':'#B79F00',
  '4':'#7CAE00',
  '5':'#00BA38',
  '6':'#00C08B',
  '7':'#00BFC4',
  '8':'#00B4F0',
  '9':'#619CFF',
  '10':'#C77CFF',
  '11':'#F564E3',
  '12':'#FF64B0'
}

del seurat_umap,seurat_umap_ordered,seurat_clusters,seurat_clusters_ordered,anno_samples,anno_samples_ordered;


### check spliced/unspliced proportions
scv.pl.proportions(ldataAll, groupby='seurat_clusters', save='by_seurat_clusters.combined.png');
scv.pl.proportions(ldataAll, groupby='sample', save='by_sample.combined.png');

### run scVelo processing and make images (stochastic mode)
scv.pp.filter_and_normalize(ldataAll);
scv.pp.moments(ldataAll);
scv.tl.velocity(ldataAll, mode='stochastic');
scv.tl.velocity_graph(ldataAll,n_jobs=8);
scv.pl.velocity_embedding(ldataAll, basis='umap', color='seurat_clusters', arrow_length=6, arrow_size=2, save='embedding.combined.png', title='', dpi=200);
scv.pl.velocity_embedding_grid(ldataAll, basis='umap', color='seurat_clusters', save='embedding_grid.combined.png', scale=0.25, title='', dpi=200);
scv.pl.velocity_embedding_stream(ldataAll, basis='umap', color=['seurat_clusters'], save='embedding_stream.combined.png', title='', dpi=200);
scv.tl.velocity_confidence(ldataAll)
keys = 'velocity_length', 'velocity_confidence'
scv.pl.scatter(ldataAll, c=keys, cmap='coolwarm', perc=[5,95], save='speed_conf.combined.png', dpi=200);
df = ldataAll.obs.groupby('seurat_clusters')[keys].mean().T
df.style.background_gradient(cmap='coolwarm', axis=1)
scv.tl.velocity_pseudotime(ldataAll)
scv.pl.scatter(ldataAll, color='velocity_pseudotime', cmap='gnuplot', save='pseudotime.combined.png', dpi=200)
scv.tl.recover_dynamics(ldataAll,n_jobs=8)
scv.tl.latent_time(ldataAll)
scv.pl.scatter(ldataAll, color="latent_time", color_map="gnuplot", save='latent.combined.png', dpi=200);

## now with dynamical mode
scv.tl.velocity(ldataAll, mode='dynamical');
scv.tl.velocity_graph(ldataAll,n_jobs=8);
scv.pl.velocity_embedding(ldataAll, basis='umap', color='seurat_clusters', arrow_length=6, arrow_size=2, save='embedding-dyn.combined.png', title='', dpi=200);
scv.pl.velocity_embedding_grid(ldataAll, basis='umap', color='seurat_clusters', save='embedding_grid-dyn.combined.png', scale=0.25, title='', dpi=200);
scv.pl.velocity_embedding_stream(ldataAll, basis='umap', color=['seurat_clusters'], save='embedding_stream-dyn.combined.png', title='', dpi=200);
scv.tl.velocity_confidence(ldataAll)
keys = 'velocity_length', 'velocity_confidence'
scv.pl.scatter(ldataAll, c=keys, cmap='coolwarm', perc=[5,95], save='speed_conf-dyn.combined.png', dpi=200);  # default prefix is "./figures/scvelo_"
df = ldataAll.obs.groupby('seurat_clusters')[keys].mean().T
df.style.background_gradient(cmap='coolwarm', axis=1)
scv.tl.velocity_pseudotime(ldataAll)
scv.pl.scatter(ldataAll, color='velocity_pseudotime', cmap='gnuplot', save='pseudotime-dyn.combined.png', dpi=200)
