# Supplementary material for: GM-CSF-dependent CD301b+ mouse lung dendritic cells confer tolerance to inhaled allergens
Source: Nat Commun. 2025 Sep 29;16:8547. doi: 10.1038/s41467-025-63547-3 (PMC12480895; doi:10.1038/s41467-025-63547-3)
Supplement: Supplementary file 10 — Source Data [file 41467_2025_63547_MOESM10_ESM.xlsx]

## Sheet: Fig. 1b
Figure 1b
Sample	Total Cells (x10^4)				Eosinophils (x10^4)				Neutrophils (x10^4)				Lymphocytes (x10^4)
	Challenge Only	Sens/Chal	OVA pretreatment		Challenge Only	Sens/Chal	OVA pretreatment		Challenge Only	Sens/Chal	OVA pretreatment		Challenge Only	Sens/Chal	OVA pretreatment
1	0.513	15	3		0	3.6	0		0	0.3	0		0.3591	4.2	0.27
2	0.187	10	2.5		0.0374	0.3	0		0	0.1	0		0.2057	0.7	0.125
3	0.233	17	4.5		0	0.68	0		0	0	0.09		0.3728	1.19	0.54
4	0.187	17	3		0.0561	4.76	0		0	1.53	0		0.1496	2.89	0.21
5	0.233	13	2.5		0	0.91	0		0	1.43	0		0.233	5.59	0.075
6	0.373	14	5.5		0.0746	0.7	0		0.0373	1.82	0.22		0.8579	3.78	0.055
7		17	9.5			3.91	0.285			1.02	0.095			4.25	2.85
8		21	4			8.19	0.32			2.1	0.12			5.46	0.72
9		11	5.5			2.31	0.22			1.87	0.055			4.62	0.88
10			3.5				0				0.035				0.42
11			6				0.18				0				1.44
12			11				0.22				0.11				3.41
	One-way ANOVA				One-way ANOVA				One-way ANOVA				One-way ANOVA
	Tukey's multiple comparisons test		P-value		Tukey's multiple comparisons test		P-value		Tukey's multiple comparisons test		P-value		Tukey's multiple comparisons test		P-value
	Chal only vs. none		<0.0001		Chal only vs. none		0.0047		Chal only vs. none		0.0004		Chal only vs. none		0.0001
	Chal only vs. ova o.p.		0.0049		Chal only vs. ova o.p.		0.9946		Chal only vs. ova o.p.		0.9712		Chal only vs. ova o.p.		0.658
	none vs. ova o.p.		<0.0001		none vs. ova o.p.		0.0011		none vs. ova o.p.		<0.0001		none vs. ova o.p.		0.0002

## Sheet: Fig. 1c
Figure 1c
Sample	CD44+ (% of CD4+ T cells)				CD25+ (% of CD44+CD4+ T cells)				Foxp3+ (% of CD44+CD4+ T cells)				CD25+Foxp3+ (% of CD44+CD4+ T cells)
	CD301b+	CD301b-	CD103+		CD301b+	CD301b-	CD103+		CD301b+	CD301b-	CD103+		CD301b+	CD301b-	CD103+
1	72.9	60	75.9		16.72	10.16	8.21		22.5	12.01	15.06		11	5.5	4.76
2	66.1	78.9	81.7		18.53	9.33	6.6		31.2	7.2	11.64		13.4	2.88	3.45
3	67.8	62.1	74.3		18.75	8.49	6.12		30.7	14.22	18.21		13.8	5.11	4.01
4	66.9	50.7	78.5		16.63	8.57	5.86		30.1	13.07	14.27		12.2	5.29	3.37
	One-way ANOVA				One-way ANOVA				One-way ANOVA				One-way ANOVA
	Tukey's multiple comparisons test		P-value		Tukey's multiple comparisons test		P-value		Tukey's multiple comparisons test		P-value		Tukey's multiple comparisons test		P-value
	CD301b+ vs. CD200, TN		0.5533		CD301b+ vs. CD200, TN		<0.0001		CD301b+ vs. CD200, TN		0.0001		CD301b+ vs. CD200, TN		<0.0001
	CD301b+ vs. CD103+		0.2273		CD301b+ vs. CD103+		<0.0001		CD301b+ vs. CD103+		0.0007		CD301b+ vs. CD103+		<0.0001
	CD200, TN vs. CD103+		0.0449		CD200, TN vs. CD103+		0.0182		CD200, TN vs. CD103+		0.4112		CD200, TN vs. CD103+		0.5696

## Sheet: Fig. 1d
Figure 1d
Sample	CD44+ (% of CD4+ T cells)					CD25+ (% of CD44+CD4+ T cells)					Foxp3+ (% of CD44+CD4+ T cells)					CD25+Foxp3+ (% of CD44+CD4+ T cells)
	CD301b+	CD200+	Ly6C+	CD103+		CD301b+	CD200+	Ly6C+	CD103+		CD301b+	CD200+	Ly6C+	CD103+		CD301b+	CD200+	Ly6C+	CD103+
1	93.4	98.2	91.1	98.7		10.88	5.42	6.35	2.91		24.74	0.47	6.62	2.69		9.14	0.14	2.39	0.36
2	95.5	98.1	89.6	98.4		10.27	4.76	5.42	2.83		18.83	0.91	9.63	3.09		7.83	0.27	3.32	0.29
3	92.5	98.4	90.3	98.6		9.9	4.78	7.78	3.62		27.21	1.13	6.59	2.69		8.71	0.46	2.56	0.27
4	94	98.1	93.1	98		7.07	5.2	6.54	3.1		19.15	0.99	6.54	4.84		5.85	0.33	3.16	0.93
5	93.1	97.8	88.5	98.7		8.05	5.29	7.31	4.07		21.54	1.21	9.67	2.24		6.74	0.43	4.53	0.31
	One-way ANOVA					One-way ANOVA					One-way ANOVA					One-way ANOVA
	Tukey's multiple comparisons test		P-value			Tukey's multiple comparisons test		P-value			Tukey's multiple comparisons test		P-value			Tukey's multiple comparisons test		P-value
	CD301b+ vs. CD200+		<0.0001			CD301b+ vs. CD200+		<0.0001			CD301b+ vs. CD200+		<0.0001			CD301b+ vs. CD200+		<0.0001
	CD301b+ vs. Ly6C+		0.0011			CD301b+ vs. Ly6C+		0.0037			CD301b+ vs. Ly6C+		<0.0001			CD301b+ vs. Ly6C+		<0.0001
	CD301b+ vs. CD103+		<0.0001			CD301b+ vs. CD103+		<0.0001			CD301b+ vs. CD103+		<0.0001			CD301b+ vs. CD103+		<0.0001
	CD200+ vs. Ly6C+		<0.0001			CD200+ vs. Ly6C+		0.0837			CD200+ vs. Ly6C+		0.0004			CD200+ vs. Ly6C+		0.0002
	CD200+ vs. CD103+		0.9477			CD200+ vs. CD103+		0.0461			CD200+ vs. CD103+		0.376			CD200+ vs. CD103+		0.9968
	Ly6C+ vs. CD103+		<0.0001			Ly6C+ vs. CD103+		0.0003			Ly6C+ vs. CD103+		0.0116			Ly6C+ vs. CD103+		0.0003

## Sheet: Fig. 1f
Figure 1f
Sample	Total Cells (x10^4)					Eosinophils (x10^4)					Neutrophils (x10^4)					Lymphocytes (x10^4)
	No Sens.	No cDC transfer	CD301b+	CD301b-		No Sens.	No cDC transfer	CD301b+	CD301b-		No Sens.	No cDC transfer	CD301b+	CD301b-		No Sens.	No cDC transfer	CD301b+	CD301b-
1	3.27	16.8	4.43	34.5		0.0327	13.272	3.1453	26.22		0	0.336	0	0		0.7194	0.168	0.2215	2.07
2	2.57	1.63	8.63	28.9		0	0.2608	5.5232	26.01		0	0	0.4315	0.867		0.1799	0.1304	0.5178	0.289
3	2.57	11.7	17	30.3		0.0514	8.073	13.94	25.149		0	0.819	0.34	1.212		0.4369	0.234	1.02	0.909
4	1.4	30.8	3.27	21.9		0.042	23.1	1.6023	19.053		0.028	2.772	0.0327	0.219		0.476	1.54	0.0327	0.438
5	2.1	32	3.27	4.66		0.042	23.36	1.635	3.961		0	3.52	0.1962	0.233		0.336	0.64	0.0654	0.0466
6	2.1	5.36	2.33	12.4		0.042	1.9296	0.3029	9.424		0	0.0536	0.0932	0.62		0.273	0.2144	0.1165	0.372
7		3.96	5.36	7			2.4948	0.3216	5.95			0.198	0.1608	0.21			0.1584	0	0.63
8		14	6.76	2.8			8.26	3.2448	2.492			1.12	0.2028	0.056			0.56	0.2028	0.056
9		8.4	0.466				5.376	0.05592				0.756	0.00932				0	0.03262
10		25.4	8.4				21.082	6.3				1.778	1.008				1.016	0.336
11		6.76	1.87				3.8532	0.561				0.4732	0.1496				0.338	0.0561
12		8.4	7				4.872	2.52				0.252	0.14				0	1.47
13			2.1					1.029					0.063					0
14			4.66					3.7746					0.3728					0.0466
15			4.2					2.646					0.252					0.042
16			4.2					3.696					0.084					0.042
	One-way ANOVA					One-way ANOVA					One-way ANOVA					One-way ANOVA
	Fisher's LSD test		P-value			Fisher's LSD test		P-value			Fisher's LSD test		P-value			Fisher's LSD test		P-value
	Challenge Only vs. No DCs		0.0081			Challenge Only vs. No DCs		0.0069			Challenge Only vs. No DCs		0.004			Challenge Only vs. No DCs		0.9553
	Challenge Only vs. CD301b+		0.4616			Challenge Only vs. CD301b+		0.341			Challenge Only vs. CD301b+		0.4934			Challenge Only vs. CD301b+		0.5286
	Challenge Only vs. CD301b-		0.0012			Challenge Only vs. CD301b-		0.0002			Challenge Only vs. CD301b-		0.2386			Challenge Only vs. CD301b-		0.4337
	No DCs vs. CD301b+		0.0096			No DCs vs. CD301b+		0.0155			No DCs vs. CD301b+		0.0032			No DCs vs. CD301b+		0.3891
	No DCs vs. CD301b-		0.2859			No DCs vs. CD301b-		0.1039			No DCs vs. CD301b-		0.0595			No DCs vs. CD301b-		0.3874
	CD301b+ vs. CD301b-		0.0011			CD301b+ vs. CD301b-		0.0003			CD301b+ vs. CD301b-		0.4707			CD301b+ vs. CD301b-		0.0992

## Sheet: Fig. 2f
Figure 2f
Sample	Total DCs (x10^3)			cDC1 (x10^3)			cDC2 (x10^3)
	Steady state	HDE/OVA		Steady state	HDE/OVA		Steady state	HDE/OVA
1	34.511	25.811		24.33	13.295		5.931	8.709
2	22.933	26.258		13.36	12.8		6.026	9.536
3	23.881	31.584		14.623	15.869		5.726	11.231
	Two-tailed			Two-tailed			Two-tailed
	Unpaired t test			Unpaired t test			Unpaired t test
	P-value: 0.8607			P-value: 0.3914			P-value: 0.0063

## Sheet: Fig. 2g
Figure 2g
Sample	CD301b+ (x10^3)			CD200+ (x10^3)			Ly6C+ (x10^3)
	Steady state	HDE/OVA		Steady state	HDE/OVA		Steady state	HDE/OVA
1	2.793	1.952		0.293	0.783		0.438	1.512
2	2.367	1.599		0.329	0.703		0.427	1.987
3	2.292	2.116		0.22	1.104		0.653	1.361
	Two-tailed			Two-tailed			Two-tailed
	Unpaired t test			Unpaired t test			Unpaired t test
	P-value: 0.0526			P-value: 0.01			P-value: 0.0053

## Sheet: Fig. 3a
Fig. 3a
Sample	Migratory cDC2s (#/mouse)
	PKH only	OVA	OVA/HDE
1	68.04	130.986	1228.05
2	97.512	212.931	24.147
3	159.605	250.077	736
4	69.277	32.207	1156.44
5	93.398	124.658	1217.52
6	10.654	431.478	876.589
	One-way ANOVA
	Fisher's LSD test		P-value
	PKH only vs. OVA + PKH		0.4907
	PKH only vs. OVA + HDE + PKH		0.0002
	OVA + PKH vs. OVA + HDE + PKH		0.0008

## Sheet: Fig. 3b
Fig. 3b
Sample	Ly6C+ (% of PKH+ cDC2s)				CD301b+CD200- (% of PKH+ cDC2s)				CD301b+CD200+ (% of PKH+ cDC2s)				CD301b-CD200+ (% of PKH+ cDC2s)				CD301b-CD200- (% of PKH+ cDC2s)
	PKH only	OVA	OVA/HDE		PKH only	OVA	OVA/HDE		PKH only	OVA	OVA/HDE		PKH only	OVA	OVA/HDE		PKH only	OVA	OVA/HDE
1	0	6.67	9.79		0	3.33	0.3		4	20	2.97		92	66.67	86.35		4	3.33	0.59
2	4.17	15.38	0		0	0	0		12.5	11.54	50		83.33	73.08	50		0	0	0
3	0	7.27	5.07		0	0.91	0		17.14	5.45	2.9		80	80	86.96		2.86	6.36	5.07
4	5.88	0	10.02		0	8.33	0		35.29	0	5.85		58.82	83.33	82.25		0	8.33	1.88
5	7.69	5	8.54		0	0	0.3		11.54	20	6.71		69.23	70	79.88		11.54	5	4.57
6	0	3.45	6.69		0	0	0.42		0	8.62	6.69		75	82.76	83.68		25	5.17	2.51
	One-way ANOVA				One-way ANOVA				One-way ANOVA				One-way ANOVA				One-way ANOVA
	Fisher's LSD test		P-value		Fisher's LSD test		P-value		Fisher's LSD test		P-value		Fisher's LSD test		P-value		Fisher's LSD test		P-value
	PKH only vs. OVA + PKH		0.1877		PKH only vs. OVA + PKH		0.0779		PKH only vs. OVA + PKH		0.7573		PKH only vs. OVA + PKH		0.9489		PKH only vs. OVA + PKH		0.4714
	PKH only vs. OVA + HDE + PKH		0.144		PKH only vs. OVA + HDE + PKH		0.88		PKH only vs. OVA + HDE + PKH		0.9113		PKH only vs. OVA + HDE + PKH		0.7868		PKH only vs. OVA + HDE + PKH		0.1825
	OVA + PKH vs. OVA + HDE + PKH		0.874		OVA + PKH vs. OVA + HDE + PKH		0.1025		OVA + PKH vs. OVA + HDE + PKH		0.8431		OVA + PKH vs. OVA + HDE + PKH		0.7382		OVA + PKH vs. OVA + HDE + PKH		0.5198

## Sheet: Fig. 3c
Fig. 3c
Sample	CD44+ (Frequency in CD45.1+ T cells)				CD25+ (Frequency in CD45.1+ T cells)				FoxP3+ (Frequency in CD45.1+ T cells)				CD25+ FoxP3+ (Frequency in CD45.1+ T cells)
	Control	OVA	PTX + OVA		Control	OVA	PTX + OVA		Control	OVA	PTX + OVA		Control	OVA	PTX + OVA
1	0.22179	1.15045	0.940337		0	0.960727	1.21455		0	0.731204	1.52879		0	0.331512	0
2	0	0.811933	0.915694		0	0.92	1.00873		0	0.578325	1.19487		0	0.418944	1.08197
3	0.518807	1.12062	1.02464		0	1.08945	1.10255		0	1.58511	0.914257		0	1.91621	0.276867
4	0.0499351	0.916991	1.12581		0	1.02982	0.749091		0	1.10536	0.729193		0	1.33333	0.276867
5	0.131148	0.761226	1.12758		0	0.90581	1.06556		0	0.985507	1.14863		0	0.985985	1.18219
6	0.0825374	0.856736	0.869565		0	0.980431	0.954694		0	1.02326	1.45062		0	1.03545	1.56472
7	0.159658	1.06486	1.09337			1.07881	1.00404			1.00169	1.09066		0	0.97939	1.01072
8	0.139558	1.31718	1.22452			1.03495	1.07729			0.989552	0.973374			0.999176	1.01237
	One-way ANOVA				One-way ANOVA				One-way ANOVA				One-way ANOVA
	Fisher's LSD test		P-value		Fisher's LSD test		P-value		Fisher's LSD test		P-value		Fisher's LSD test		P-value
	Control vs. OVA		<0.0001		Control vs. OVA		<0.0001		Control vs. OVA		<0.0001		Control vs. OVA		0.0003
	Control vs. PTX + OVA		<0.0001		Control vs. PTX + OVA		<0.0001		Control vs. PTX + OVA		<0.0001		Control vs. PTX + OVA		0.0021
	OVA vs. PTX + OVA		0.6233		OVA vs. PTX + OVA		0.6378		OVA vs. PTX + OVA		0.2986		OVA vs. PTX + OVA		0.3729

## Sheet: Fig. 3d
Fig. 3d
Sample	CD44+ (Frequency in CD45.1+ T cells)				CD25+ (Frequency in CD45.1+ T cells)				FoxP3+ (Frequency in CD45.1+ T cells)				CD25+ FoxP3+ (Frequency in CD45.1+ T cells)
	Control	OVA	PTX + OVA		Control	OVA	PTX + OVA		Control	OVA	PTX + OVA		Control	OVA	PTX + OVA
1	0.00226833	0.64177	1.59336		0.00152381	0.74819	2.2979		0	0.983493	4.33015		0	1.01709	3.85126
2	0.006639	1.31674	1.43292		0.00731429	1.46895	2.96686		0.0111208	1.40052	5.59861		0.00643216	1.36683	5.74874
3	0.0028769	0.879668	1.15076		0.00363124	0.743619	1.81029		0.0066238	0.920938	3.68723		0.00383116	0.896482	3.31256
4	0.006639	1.16183	1.57123		0.00914286	1.03924	2.56914		0.0175604	0.695048	4.31972		0.00924623	0.719598	4.34171
5	0.0628499	1.10051	2.6556		0.0188578	1.04212	2.65752		0.55287	1.05327	2.55778		0	1.03222	2.42814
6	0.037659	0.977099	0.805344		0.0677966	1.06669	0.81829		0	1.21708	0.935133		0	1.33129	1.13703
7	0.0417303	1.22774	0.30916		0.050084	1.35415	0.319325		0	0.440639	0.137067		0	0.424256	0.1923
8	0.0622137	0.800254	1.0229		0.0830307	0.724757	1.237		0	2.05556	0.849423		0	1.76193	1.19171
9		0.765903	0.93257			0.784834	1.10179			0.598281	0.669406			0.748625	0.939153
10		1.1285	0.96056			1.02745	1.10235			0.63533	1.02073			0.701934	1.43204
11			0.863868				0.928972				0.936216				1.02349
	Kruskal-Wallis test				Kruskal-Wallis test				Kruskal-Wallis test				Kruskal-Wallis test
	Dunn's multiple comparisons test		P-value		Dunn's multiple comparisons test		P-value		Dunn's multiple comparisons test		P-value		Dunn's multiple comparisons test		P-value
	WT no OVA vs. WT		0.0027		WT no OVA vs. WT		0.0104		WT no OVA vs. WT		0.0066		WT no OVA vs. WT		0.012
	WT no OVA vs. CCR7 KO		0.0003		WT no OVA vs. CCR7 KO		<0.0001		WT no OVA vs. CCR7 KO		0.0002		WT no OVA vs. CCR7 KO		<0.0001
	WT vs. CCR7 KO		>0.9999		WT vs. CCR7 KO		0.4977		WT vs. CCR7 KO		>0.9999		WT vs. CCR7 KO		0.4072

[truncated: 33 more sheets: Fig. 3f, Fig. 4a, Fig. 4b, Fig. 4c, Fig. 4d, Fig. 4e, Fig. 4g, Fig. 4f, Fig. 5a, Fig. 5b, Fig. 5c, Fig. 5d, Fig. 5e, Fig. 5f, Fig. 6a, Fig. 6c, Fig. 6d, Fig. 7a, Fig. 7b, Fig. 7c …]
